# Supplementary material for: Pomegranate Peel Extract Mitigates Diarrhea-Predominant Irritable Bowel Syndromes via MAPK and NF-κB Pathway Modulation in Rats
Source: Nutrients. 2024 Nov 11;16(22):3854. doi: 10.3390/nu16223854 (PMC11597445; doi:10.3390/nu16223854)
Supplement: Supplementary file 1 [file nutrients-16-03854-s001.zip]

Archive with 1 entries (1 files):
- nutrients-3278256-supplementary.pdf
